# Supplementary material for: Optimization of the cytogenetic protocol for Pangasianodon hypophthalmus (Sauvage, 1878) and Clarias gariepinus (Burchell, 1822)
Source: PeerJ. 2018 Nov 5;6:e5712. doi: 10.7717/peerj.5712 (PMC6223236; doi:10.7717/peerj.5712)
Supplement: Supplemental Information 1 [file peerj-06-5712-s001.xlsx]

## Sheet: Clarias
		Value						Standard error
Colcicine
		0.01µl	0.025µl	0.05µl			0.01µl	0.025µl	0.05µl
	1h	2	1	4			0.1	1.6	1
	3h	3	6	18			1	0.6	2.6
	5h	4	13	15			0.7	0.9	1
Tissue
		Fin	Gill	Kidney			Fin	Gill	Kidney
	10mg	1	3	4			0.2	0.5	0.6
	50mg	5	12	10			1.2	1	0.9
	100mg	2	5	7			0.8	0.5	1
	150mg	1	1	5			0.09	1.3	1.09
Hypotonic solution
		ddH2O	KCL				ddH2O	KCL
	0.5h	45	38				2.5	5
	1h	60	79				1.9	3.9
	2h	25	34				3.8	6
Cell suspention
		Pre-Hypotonic treatment	Pre-slide preparation				Pre-Hypotonic treatment	Post-Carnoy's fixation
	0D	13	10				1.4	1.5
	3D	30	22				0.8	1
	7D	25	14				1.3	0.5

## Sheet: Pangasius
			Value						Standard error
Colcicine
		0.01µl	0.025µl	0.05µl			0.01µl	0.025µl	0.05µl
	1h	1	2	4			0.1	0.7	0.5
	3h	3	6	15			0.6	1	2.1
	5h	2	10	11			0.4	1.3	1.5
Tissue
		Fin	Gill	Kidney			Fin	Gill	Kidney
	10mg	1	5	6			0.09	1.1	1
	50mg	4	16	10			0.8	2.4	0.5
	100mg	3	8	7			0.5	1.5	0.9
	150mg	1	3	4			0.2	1	1.5
Hypotonic solution
		ddH2O	KCL				ddH2O	KCL
	0.5h	30	37				5.1	10
	1h	56	69				7.2	6.5
	2h	45	50				4.9	4
Cell suspention
		Pre-Hypotonic treatment	Pre-slide preparation				Pre-Hypotonic treatment	Post-Carnoy's fixation
	0D	16	12				2.5	0.8
	3D	27	15				1	3
	7D	21	16				1.5	1.6
